# Supplementary material for: Association of the functional ovarian reserve with serum metabolomic profiling by nuclear magnetic resonance spectroscopy: a cross-sectional study of ~ 400 women
Source: BMC Med. 2020 Aug 31;18:247. doi: 10.1186/s12916-020-01700-z (PMC7457540; doi:10.1186/s12916-020-01700-z)
Supplement: Supplementary file 2 — Additional file 2: Table S4. Adjusted associations of metabolites with AMH in original units. Table S5. Adjusted associations of metabolites with AFC in original units. [file 12916_2020_1700_MOESM2_ESM.xlsx]

## Sheet: Table S4
	Group	subgroup	Figure	short_label	N	beta	se	pval
AMH	Extremely large VLDL		figure_1	Particle concentration	398	6.74e-12	5.68e-12	0.236407
AMH	Extremely large VLDL		figure_1	Total lipids	398	0.0014376	0.0012206	0.239631
AMH	Extremely large VLDL		figure_1	Phospholipids	398	0.0001786	0.000151	0.23775
AMH	Extremely large VLDL		figure_1	Total cholesterol	398	0.0002413	0.0002217	0.277226
AMH	Extremely large VLDL		figure_1	Cholesterol esters	398	0.0001373	0.0001239	0.268433
AMH	Extremely large VLDL		figure_1	Free cholesterol	398	0.0001038	9.95e-05	0.297563
AMH	Extremely large VLDL		figure_1	Triglycerides	398	0.001018	0.0008496	0.231595
AMH	Very large VLDL		figure_1	Particle concentration	398	3.91e-11	3.39e-11	0.24955
AMH	Very large VLDL		figure_1	Total lipids	398	0.0037824	0.0032998	0.252432
AMH	Very large VLDL		figure_1	Phospholipids	398	0.0006487	0.000549	0.238115
AMH	Very large VLDL		figure_1	Total cholesterol	398	0.0006726	0.0006464	0.298793
AMH	Very large VLDL		figure_1	Cholesterol esters	398	0.0003517	0.0003487	0.313813
AMH	Very large VLDL		figure_1	Free cholesterol	398	0.0003204	0.0002983	0.28337
AMH	Very large VLDL		figure_1	Triglycerides	398	0.0024625	0.0021084	0.243578
AMH	Large VLDL		figure_1	Particle concentration	398	2.84e-10	2.08e-10	0.17209
AMH	Large VLDL		figure_1	Total lipids	398	0.0163158	0.0120255	0.17567
AMH	Large VLDL		figure_1	Phospholipids	398	0.0030209	0.0021787	0.166398
AMH	Large VLDL		figure_1	Total cholesterol	398	0.003363	0.0027012	0.213895
AMH	Large VLDL		figure_1	Cholesterol esters	398	0.0017277	0.0013631	0.205754
AMH	Large VLDL		figure_1	Free cholesterol	398	0.0016368	0.0013463	0.22484
AMH	Large VLDL		figure_1	Triglycerides	398	0.0099275	0.0071529	0.165992
AMH	Medium VLDL		figure_1	Particle concentration	398	6.38e-10	5.31e-10	0.230407
AMH	Medium VLDL		figure_1	Total lipids	398	0.0213513	0.0176148	0.226228
AMH	Medium VLDL		figure_1	Phospholipids	398	0.0041894	0.0033732	0.215018
AMH	Medium VLDL		figure_1	Total cholesterol	398	0.0058794	0.0044437	0.186607
AMH	Medium VLDL		figure_1	Cholesterol esters	398	0.0032211	0.0022805	0.158645
AMH	Medium VLDL		figure_1	Free cholesterol	398	0.0026588	0.002201	0.227814
AMH	Medium VLDL		figure_1	Triglycerides	398	0.0112866	0.0098607	0.253103
AMH	Small VLDL		figure_1	Particle concentration	398	7.43e-10	5.74e-10	0.19636
AMH	Small VLDL		figure_1	Total lipids	398	0.0144844	0.0109996	0.188702
AMH	Small VLDL		figure_1	Phospholipids	398	0.0031988	0.0022254	0.151439
AMH	Small VLDL		figure_1	Total cholesterol	398	0.0050566	0.003716	0.174396
AMH	Small VLDL		figure_1	Cholesterol esters	398	0.0030289	0.002342	0.196711
AMH	Small VLDL		figure_1	Free cholesterol	398	0.0020276	0.0014738	0.169724
AMH	Small VLDL		figure_1	Triglycerides	398	0.0062235	0.0053818	0.248256
AMH	Very small VLDL		figure_1	Particle concentration	398	6.46e-10	4.72e-10	0.172544
AMH	Very small VLDL		figure_1	Total lipids	398	0.0079774	0.0059368	0.17985
AMH	Very small VLDL		figure_1	Phospholipids	398	0.0029678	0.0018713	0.113595
AMH	Very small VLDL		figure_1	Total cholesterol	398	0.0029818	0.0028774	0.300725
AMH	Very small VLDL		figure_1	Cholesterol esters	398	0.0017878	0.0019732	0.365485
AMH	Very small VLDL		figure_1	Free cholesterol	398	0.0011928	0.0009355	0.203067
AMH	Very small VLDL		figure_1	Triglycerides	398	0.002028	0.0017043	0.234825
AMH	IDL		figure_1	Particle concentration	398	1.82e-09	1.25e-09	0.146734
AMH	IDL		figure_1	Total lipids	398	0.0184217	0.0128891	0.153766
AMH	IDL		figure_1	Phospholipids	398	0.0045898	0.0032354	0.156837
AMH	IDL		figure_1	Total cholesterol	398	0.0121057	0.0088067	0.170072
AMH	IDL		figure_1	Cholesterol esters	398	0.0090482	0.0064209	0.159607
AMH	IDL		figure_1	Free cholesterol	398	0.003055	0.0024697	0.216857
AMH	IDL		figure_1	Triglycerides	398	0.0017252	0.0013157	0.19058
AMH	Large LDL		figure_1	Particle concentration	398	3.21e-09	2.23e-09	0.14944
AMH	Large LDL		figure_1	Total lipids	398	0.022599	0.01598	0.158129
AMH	Large LDL		figure_1	Phospholipids	398	0.0050883	0.0033493	0.129554
AMH	Large LDL		figure_1	Total cholesterol	398	0.0158539	0.0118265	0.180879
AMH	Large LDL		figure_1	Cholesterol esters	398	0.0124761	0.0090555	0.169103
AMH	Large LDL		figure_1	Free cholesterol	398	0.0033845	0.0028266	0.231916
AMH	Large LDL		figure_1	Triglycerides	398	0.0016728	0.0011413	0.143579
AMH	Medium LDL		figure_1	Particle concentration	398	2.75e-09	1.95e-09	0.160502
AMH	Medium LDL		figure_1	Total lipids	398	0.0137038	0.0099423	0.168918
AMH	Medium LDL		figure_1	Phospholipids	398	0.0033408	0.0020521	0.104367
AMH	Medium LDL		figure_1	Total cholesterol	398	0.0094561	0.0075566	0.211581
AMH	Medium LDL		figure_1	Cholesterol esters	398	0.0076177	0.006126	0.214463
AMH	Medium LDL		figure_1	Free cholesterol	398	0.0018364	0.0014416	0.20349
AMH	Medium LDL		figure_1	Triglycerides	398	0.0009155	0.0005671	0.107312
AMH	Small LDL		figure_1	Particle concentration	398	3.26e-09	2.24e-09	0.146001
AMH	Small LDL		figure_1	Total lipids	398	0.008944	0.0063121	0.157323
AMH	Small LDL		figure_1	Phospholipids	398	0.0024113	0.0014209	0.0905157
AMH	Small LDL		figure_1	Total cholesterol	398	0.0057387	0.0046552	0.218447
AMH	Small LDL		figure_1	Cholesterol esters	398	0.0045484	0.0037481	0.225688
AMH	Small LDL		figure_1	Free cholesterol	398	0.0011906	0.0009226	0.197686
AMH	Small LDL		figure_1	Triglycerides	398	0.0007943	0.0004505	0.0786647
AMH	Very large HDL		figure_2	Particle concentration	398	3.98e-09	1.09e-08	0.714913
AMH	Very large HDL		figure_2	Total lipids	398	0.0038317	0.0109751	0.727191
AMH	Very large HDL		figure_2	Phospholipids	398	0.0018045	0.0061931	0.770923
AMH	Very large HDL		figure_2	Total cholesterol	398	0.0015432	0.0046888	0.742241
AMH	Very large HDL		figure_2	Cholesterol esters	398	0.0012236	0.0033206	0.712715
AMH	Very large HDL		figure_2	Free cholesterol	398	0.0003209	0.001388	0.817279
AMH	Very large HDL		figure_2	Triglycerides	398	0.0004857	0.0003692	0.189069
AMH	Large HDL		figure_2	Particle concentration	398	1.45e-08	2.8e-08	0.605013
AMH	Large HDL		figure_2	Total lipids	398	0.0087449	0.0179239	0.625911
AMH	Large HDL		figure_2	Phospholipids	398	0.0057383	0.0079214	0.469266
AMH	Large HDL		figure_2	Total cholesterol	398	0.0026356	0.00956	0.782934
AMH	Large HDL		figure_2	Cholesterol esters	398	0.0021211	0.0072851	0.771092
AMH	Large HDL		figure_2	Free cholesterol	398	0.0005194	0.0022788	0.819813
AMH	Large HDL		figure_2	Triglycerides	398	0.000373	0.0006366	0.558292
AMH	Medium HDL		figure_2	Particle concentration	398	3.76e-08	1.7e-08	0.0281629
AMH	Medium HDL		figure_2	Total lipids	398	0.0158151	0.0074295	0.0339287
AMH	Medium HDL		figure_2	Phospholipids	398	0.0074947	0.0032842	0.0230465
AMH	Medium HDL		figure_2	Total cholesterol	398	0.0069965	0.0041946	0.0961549
AMH	Medium HDL		figure_2	Cholesterol esters	398	0.005301	0.0033178	0.110932
AMH	Medium HDL		figure_2	Free cholesterol	398	0.0016949	0.0008927	0.0583667
AMH	Medium HDL		figure_2	Triglycerides	398	0.0013198	0.000624	0.0350706
AMH	Small HDL		figure_2	Particle concentration	398	5.1e-08	2.46e-08	0.0392385
AMH	Small HDL		figure_2	Total lipids	398	0.0111702	0.0054665	0.0417119
AMH	Small HDL		figure_2	Phospholipids	398	0.006035	0.0030993	0.0522502
AMH	Small HDL		figure_2	Total cholesterol	398	0.0043773	0.0032286	0.175985
AMH	Small HDL		figure_2	Cholesterol esters	398	0.0034004	0.0029962	0.257139
AMH	Small HDL		figure_2	Free cholesterol	398	0.000978	0.0005496	0.0759859
AMH	Small HDL		figure_2	Triglycerides	398	0.00074	0.0007301	0.311424
AMH	Lipoprotein particle size		figure_2	VLDL particles size	398	0.0475607	0.0803816	0.554416
AMH	Lipoprotein particle size		figure_2	LDL particles size	398	-0.002477	0.0053442	0.643288
AMH	Lipoprotein particle size		figure_2	HDL particles size	398	0.0021442	0.014013	0.878468
AMH	Cholesterol		figure_2	Total cholesterol	398	0.0756553	0.0447532	0.0917616
AMH	Cholesterol		figure_2	VLDL cholesterol	398	0.0180248	0.0134521	0.181081
AMH	Cholesterol		figure_2	Remnant cholesterol	398	0.0301167	0.0200955	0.134796
AMH	Cholesterol		figure_2	LDL cholesterol	398	0.0310513	0.0239965	0.196462
AMH	Cholesterol		figure_2	HDL cholesterol	398	0.0144859	0.0169291	0.392719
AMH	Cholesterol		figure_2	HDL2 cholesterol	398	0.0127967	0.0157377	0.416664
AMH	Cholesterol		figure_2	HDL3 cholesterol	398	0.0016405	0.0014966	0.273717
AMH	Cholesterol		figure_2	Esterified cholesterol	397	0.0516073	0.0319167	0.106732
AMH	Cholesterol		figure_2	Free cholesterol	397	0.0246572	0.0137063	0.072828
AMH	Trigycerides and phospholipids		figure_2	Triglycerides	398	0.0394372	0.030387	0.19514
AMH	Trigycerides and phospholipids		figure_2	VLDL triglycerides	398	0.0318547	0.0267105	0.233781
AMH	Trigycerides and phospholipids		figure_2	LDL triglycerides	398	0.0033814	0.0021266	0.11267
AMH	Trigycerides and phospholipids		figure_2	HDL triglycerides	398	0.0024689	0.0016252	0.129573
AMH	Trigycerides and phospholipids		figure_2	Phosphoglycerides	397	0.030014	0.015897	0.0597934
AMH	Trigycerides and phospholipids		figure_2	Phosphatidylcholine and other cholines	397	0.0328476	0.0183902	0.0748824
AMH	Trigycerides and phospholipids		figure_2	Sphingomyelins	397	0.0077519	0.0040691	0.0575384
AMH	Trigycerides and phospholipids		figure_2	Cholines	397	0.0333134	0.0193023	0.0851939
AMH	Apolipoproteins		figure_2	Apolipoprotein A-I	398	0.0143557	0.0093524	0.125632
AMH	Apolipoproteins		figure_2	Apolipoprotein B	398	0.0161794	0.010382	0.119976
AMH	Fatty acids		figure_2	Total fatty acids	397	0.211118	0.117463	0.0730897
AMH	Fatty acids		figure_2	Degree of unsaturation	397	0.0044613	0.0035715	0.212393
AMH	Fatty acids		figure_2	Docosahexaenoic acid	397	0.002131	0.0042237	0.614188
AMH	Fatty acids		figure_2	Linoleic acid	397	0.0503424	0.0314975	0.110819
AMH	Fatty acids		figure_2	Omega-3 fatty acids	397	0.0115608	0.0063468	0.0693225
AMH	Fatty acids		figure_2	Omega-6 fatty acids	397	0.0679497	0.0335413	0.0434877
AMH	Fatty acids		figure_2	PUFA	397	0.079511	0.0381175	0.0376589
AMH	Fatty acids		figure_2	MUFA	397	0.0516924	0.0446048	0.247234
AMH	Fatty acids		figure_2	Saturated fatty acids	397	0.0797834	0.0420138	0.0583343
AMH	Fatty acids ratios		figure_2	Docosahexaenoic acid (%)	397	-0.0334254	0.0406493	0.411437
AMH	Fatty acids ratios		figure_2	Linoleic acid (%)	397	-0.104814	0.170199	0.53838
AMH	Fatty acids ratios		figure_2	Omega-3 fatty acids (%)	397	0.0106378	0.0471377	0.821577
AMH	Fatty acids ratios		figure_2	Omega-6 fatty acids (%)	397	0.0364607	0.125196	0.771036
AMH	Fatty acids ratios		figure_2	PUFA (%)	397	0.0473013	0.147083	0.747938
AMH	Fatty acids ratios		figure_2	MUFA (%)	397	-0.084019	0.153868	0.585358
AMH	Fatty acids ratios		figure_2	Saturated fatty acids (%)	397	0.0362408	0.0803046	0.65204
AMH	Glycolosis related metabolites		figure_3	Glucose	397	-0.0325802	0.0408657	0.425811
AMH	Glycolosis related metabolites		figure_3	Lactate	398	0.017889	0.0396449	0.652083
AMH	Glycolosis related metabolites		figure_3	Pyruvate	386	-0.002072	0.0025233	0.412093
AMH	Glycolosis related metabolites		figure_3	Citrate	398	-0.0016022	0.0012391	0.19679
AMH	Glycolosis related metabolites		figure_3	Glycerol	383	0.0005076	0.0010239	0.62037
AMH	Amino acids		figure_3	Alanine	398	0.0082545	0.0043799	0.0602518
AMH	Amino acids		figure_3	Glutamine	397	0.0048681	0.0043743	0.266469
AMH	Amino acids		figure_3	Glycine	388	-0.0016311	0.0037044	0.659979
AMH	Amino acids		figure_3	Histidine	398	0.0002231	0.0004825	0.644049
AMH	Amino acids	Branched-chain amino acids	figure_3	Isoleucine	398	0.0027323	0.0008999	0.0025634
AMH	Amino acids	Branched-chain amino acids	figure_3	Leucine	398	0.0027081	0.0009844	0.0062262
AMH	Amino acids	Branched-chain amino acids	figure_3	Valine	398	0.0027131	0.0019121	0.156759
AMH	Amino acids	Aromatic amino acids	figure_3	Phenylalanine	398	0.0005724	0.0005971	0.338292
AMH	Amino acids	Aromatic amino acids	figure_3	Tyrosine	398	0.0013237	0.0006317	0.0368065
AMH	Ketone bodies		figure_3	Acetate	398	-0.0011184	0.0005495	0.0425213
AMH	Ketone bodies		figure_3	Beta-hydroxybutyrate	398	0.0013008	0.0058607	0.824472
AMH	Fluid balance		figure_3	Creatinine	398	0.0002954	0.0005068	0.560377
AMH	Fluid balance		figure_3	Albumin	398	7.07e-05	0.0002388	0.767349
AMH	Inflammation		figure_3	Glycoprotein acetyls	398	0.0036881	0.0117121	0.753017

## Sheet: Table S5
	Group	subgroup	Figure	short_label	N	beta	se	pval
AFC	Extremely large VLDL		figure_1	Particle concentration	398	1.23e-12	6.98e-13	0.0789197
AFC	Extremely large VLDL		figure_1	Total lipids	398	0.0002636	0.0001499	0.0793359
AFC	Extremely large VLDL		figure_1	Phospholipids	398	3.09e-05	1.86e-05	0.097321
AFC	Extremely large VLDL		figure_1	Total cholesterol	398	4.92e-05	2.71e-05	0.0696004
AFC	Extremely large VLDL		figure_1	Cholesterol esters	398	2.95e-05	1.5e-05	0.0507472
AFC	Extremely large VLDL		figure_1	Free cholesterol	398	1.97e-05	1.22e-05	0.10719
AFC	Extremely large VLDL		figure_1	Triglycerides	398	0.0001835	0.0001044	0.0797317
AFC	Very large VLDL		figure_1	Particle concentration	398	6.54e-12	4.14e-12	0.115045
AFC	Very large VLDL		figure_1	Total lipids	398	0.0006401	0.0004029	0.112968
AFC	Very large VLDL		figure_1	Phospholipids	398	0.00011	6.72e-05	0.102509
AFC	Very large VLDL		figure_1	Total cholesterol	398	0.0001326	7.89e-05	0.0935039
AFC	Very large VLDL		figure_1	Cholesterol esters	398	7.19e-05	4.25e-05	0.0915214
AFC	Very large VLDL		figure_1	Free cholesterol	398	6.07e-05	3.65e-05	0.0967189
AFC	Very large VLDL		figure_1	Triglycerides	398	0.0003978	0.0002574	0.123085
AFC	Large VLDL		figure_1	Particle concentration	398	4.11e-11	2.54e-11	0.105774
AFC	Large VLDL		figure_1	Total lipids	398	0.0023826	0.0014683	0.105492
AFC	Large VLDL		figure_1	Phospholipids	398	0.0004352	0.0002658	0.102378
AFC	Large VLDL		figure_1	Total cholesterol	398	0.0005472	0.000331	0.0991406
AFC	Large VLDL		figure_1	Cholesterol esters	398	0.0002901	0.0001677	0.0844579
AFC	Large VLDL		figure_1	Free cholesterol	398	0.0002572	0.0001644	0.118592
AFC	Large VLDL		figure_1	Triglycerides	398	0.0013997	0.0008727	0.109564
AFC	Medium VLDL		figure_1	Particle concentration	398	9.94e-11	6.43e-11	0.123316
AFC	Medium VLDL		figure_1	Total lipids	398	0.0033195	0.0021363	0.121068
AFC	Medium VLDL		figure_1	Phospholipids	398	0.0006362	0.0004098	0.121352
AFC	Medium VLDL		figure_1	Total cholesterol	398	0.0008848	0.0005437	0.10451
AFC	Medium VLDL		figure_1	Cholesterol esters	398	0.0004608	0.0002816	0.102568
AFC	Medium VLDL		figure_1	Free cholesterol	398	0.0004241	0.0002665	0.112393
AFC	Medium VLDL		figure_1	Triglycerides	398	0.0017983	0.0011903	0.131678
AFC	Small VLDL		figure_1	Particle concentration	398	1.02e-10	7.06e-11	0.148659
AFC	Small VLDL		figure_1	Total lipids	398	0.0019384	0.0013577	0.154198
AFC	Small VLDL		figure_1	Phospholipids	398	0.0003855	0.0002735	0.159491
AFC	Small VLDL		figure_1	Total cholesterol	398	0.0005617	0.0004735	0.236292
AFC	Small VLDL		figure_1	Cholesterol esters	398	0.0003027	0.0003028	0.318091
AFC	Small VLDL		figure_1	Free cholesterol	398	0.0002588	0.0001823	0.156534
AFC	Small VLDL		figure_1	Triglycerides	398	0.0009907	0.0006489	0.127646
AFC	Very small VLDL		figure_1	Particle concentration	398	6.76e-11	5.85e-11	0.248515
AFC	Very small VLDL		figure_1	Total lipids	398	0.0008008	0.0007371	0.277984
AFC	Very small VLDL		figure_1	Phospholipids	398	0.0002037	0.0002353	0.387246
AFC	Very small VLDL		figure_1	Total cholesterol	398	0.0002917	0.0003598	0.418043
AFC	Very small VLDL		figure_1	Cholesterol esters	398	0.0001956	0.0002483	0.431277
AFC	Very small VLDL		figure_1	Free cholesterol	398	9.62e-05	0.0001162	0.408376
AFC	Very small VLDL		figure_1	Triglycerides	398	0.0003058	0.0002028	0.132413
AFC	IDL		figure_1	Particle concentration	398	1.34e-10	1.59e-10	0.402537
AFC	IDL		figure_1	Total lipids	398	0.001294	0.0016464	0.432413
AFC	IDL		figure_1	Phospholipids	398	0.0002665	0.0004129	0.518997
AFC	IDL		figure_1	Total cholesterol	398	0.0007863	0.0011387	0.49029
AFC	IDL		figure_1	Cholesterol esters	398	0.0006303	0.0008358	0.451198
AFC	IDL		figure_1	Free cholesterol	398	0.0001556	0.0003132	0.619517
AFC	IDL		figure_1	Triglycerides	398	0.0002395	0.0001581	0.130671
AFC	Large LDL		figure_1	Particle concentration	398	2.11e-10	2.91e-10	0.468373
AFC	Large LDL		figure_1	Total lipids	398	0.0014334	0.0020913	0.493499
AFC	Large LDL		figure_1	Phospholipids	398	0.0002917	0.0004432	0.510842
AFC	Large LDL		figure_1	Total cholesterol	398	0.0009478	0.0015604	0.543961
AFC	Large LDL		figure_1	Cholesterol esters	398	0.0007838	0.0011995	0.51387
AFC	Large LDL		figure_1	Free cholesterol	398	0.0001632	0.0003669	0.656656
AFC	Large LDL		figure_1	Triglycerides	398	0.0001951	0.0001424	0.171593
AFC	Medium LDL		figure_1	Particle concentration	398	1.7e-10	2.61e-10	0.514107
AFC	Medium LDL		figure_1	Total lipids	398	0.0008292	0.0013293	0.53314
AFC	Medium LDL		figure_1	Phospholipids	398	0.0002304	0.0002771	0.406283
AFC	Medium LDL		figure_1	Total cholesterol	398	0.0005079	0.0010158	0.617402
AFC	Medium LDL		figure_1	Cholesterol esters	398	0.0004047	0.0008227	0.623072
AFC	Medium LDL		figure_1	Free cholesterol	398	0.0001024	0.0001945	0.598754
AFC	Medium LDL		figure_1	Triglycerides	398	9.1e-05	7.38e-05	0.218322
AFC	Small LDL		figure_1	Particle concentration	398	1.94e-10	3.02e-10	0.519662
AFC	Small LDL		figure_1	Total lipids	398	0.0005144	0.000851	0.545895
AFC	Small LDL		figure_1	Phospholipids	398	0.0001503	0.0001944	0.439969
AFC	Small LDL		figure_1	Total cholesterol	398	0.0002777	0.000628	0.658629
AFC	Small LDL		figure_1	Cholesterol esters	398	0.000213	0.000505	0.673398
AFC	Small LDL		figure_1	Free cholesterol	398	6.47e-05	0.0001251	0.605047
AFC	Small LDL		figure_1	Triglycerides	398	8.63e-05	5.71e-05	0.13176
AFC	Very large HDL		figure_2	Particle concentration	398	2.94e-10	1.37e-09	0.830227
AFC	Very large HDL		figure_2	Total lipids	398	0.0002881	0.0013818	0.834956
AFC	Very large HDL		figure_2	Phospholipids	398	7e-06	0.0007971	0.992995
AFC	Very large HDL		figure_2	Total cholesterol	398	0.0002007	0.0005738	0.726761
AFC	Very large HDL		figure_2	Cholesterol esters	398	0.0001637	0.0004003	0.682794
AFC	Very large HDL		figure_2	Free cholesterol	398	3.71e-05	0.0001759	0.83307
AFC	Very large HDL		figure_2	Triglycerides	398	8.07e-05	4.53e-05	0.0757283
AFC	Large HDL		figure_2	Particle concentration	398	-8.08e-10	3.63e-09	0.823951
AFC	Large HDL		figure_2	Total lipids	398	-0.0005563	0.0023309	0.811482
AFC	Large HDL		figure_2	Phospholipids	398	-0.0002675	0.001023	0.793875
AFC	Large HDL		figure_2	Total cholesterol	398	-0.0003462	0.0012503	0.782015
AFC	Large HDL		figure_2	Cholesterol esters	398	-0.0002464	0.0009509	0.795713
AFC	Large HDL		figure_2	Free cholesterol	398	-9.93e-05	0.0002997	0.740634
AFC	Large HDL		figure_2	Triglycerides	398	5.7e-05	8.18e-05	0.486193
AFC	Medium HDL		figure_2	Particle concentration	398	-1.89e-10	2.5e-09	0.939547
AFC	Medium HDL		figure_2	Total lipids	398	-0.0001518	0.0010842	0.888703
AFC	Medium HDL		figure_2	Phospholipids	398	2.73e-05	0.0004868	0.955311
AFC	Medium HDL		figure_2	Total cholesterol	398	-0.0003072	0.0005921	0.604223
AFC	Medium HDL		figure_2	Cholesterol esters	398	-0.0002699	0.0004655	0.562404
AFC	Medium HDL		figure_2	Free cholesterol	398	-3.74e-05	0.0001283	0.770924
AFC	Medium HDL		figure_2	Triglycerides	398	0.0001283	7.6e-05	0.0923212
AFC	Small HDL		figure_2	Particle concentration	398	2.33e-10	3.5e-09	0.946947
AFC	Small HDL		figure_2	Total lipids	398	-1.09e-05	0.0007801	0.988826
AFC	Small HDL		figure_2	Phospholipids	398	0.000133	0.0004102	0.745925
AFC	Small HDL		figure_2	Total cholesterol	398	-0.0002773	0.0004747	0.559566
AFC	Small HDL		figure_2	Cholesterol esters	398	-0.0002877	0.0004375	0.511243
AFC	Small HDL		figure_2	Free cholesterol	398	1.02e-05	7.59e-05	0.893284
AFC	Small HDL		figure_2	Triglycerides	398	0.0001337	8.57e-05	0.119305
AFC	Lipoprotein particle size		figure_2	VLDL particles size	398	0.0166619	0.0099779	0.095774
AFC	Lipoprotein particle size		figure_2	LDL particles size	398	0.0002961	0.0007389	0.688818
AFC	Lipoprotein particle size		figure_2	HDL particles size	398	-0.0002062	0.0018089	0.909312
AFC	Cholesterol		figure_2	Total cholesterol	398	0.0041561	0.0059133	0.48259
AFC	Cholesterol		figure_2	VLDL cholesterol	398	0.0024528	0.0016734	0.143552
AFC	Cholesterol		figure_2	Remnant cholesterol	398	0.0032361	0.002562	0.20732
AFC	Cholesterol		figure_2	LDL cholesterol	398	0.0017358	0.0031985	0.587677
AFC	Cholesterol		figure_2	HDL cholesterol	398	-0.0008122	0.002246	0.717847
AFC	Cholesterol		figure_2	HDL2 cholesterol	398	-0.0008454	0.0020916	0.686315
AFC	Cholesterol		figure_2	HDL3 cholesterol	398	3.09e-05	0.0001934	0.87332
AFC	Cholesterol		figure_2	Esterified cholesterol	397	0.0019154	0.0042415	0.651825
AFC	Cholesterol		figure_2	Free cholesterol	397	0.0017942	0.0017341	0.301498
AFC	Trigycerides and phospholipids		figure_2	Triglycerides	398	0.005982	0.0036482	0.101902
AFC	Trigycerides and phospholipids		figure_2	VLDL triglycerides	398	0.0049837	0.0032145	0.121898
AFC	Trigycerides and phospholipids		figure_2	LDL triglycerides	398	0.0003721	0.000269	0.167393
AFC	Trigycerides and phospholipids		figure_2	HDL triglycerides	398	0.0003842	0.0002062	0.0632465
AFC	Trigycerides and phospholipids		figure_2	Phosphoglycerides	397	0.0012643	0.0021348	0.554068
AFC	Trigycerides and phospholipids		figure_2	Phosphatidylcholine and other cholines	397	0.0024045	0.0024658	0.330116
AFC	Trigycerides and phospholipids		figure_2	Sphingomyelins	397	0.0002287	0.0005035	0.649952
AFC	Trigycerides and phospholipids		figure_2	Cholines	397	0.0014984	0.0026024	0.565098
AFC	Apolipoproteins		figure_2	Apolipoprotein A-I	398	8.69e-05	0.0012992	0.946693
AFC	Apolipoproteins		figure_2	Apolipoprotein B	398	0.0016392	0.0013444	0.223506
AFC	Fatty acids		figure_2	Total fatty acids	397	0.018365	0.0155153	0.237292
AFC	Fatty acids		figure_2	Degree of unsaturation	397	0.000133	0.0003722	0.720975
AFC	Fatty acids		figure_2	Docosahexaenoic acid	397	0.0002765	0.0004278	0.518515
AFC	Fatty acids		figure_2	Linoleic acid	397	0.003258	0.0043037	0.449509
AFC	Fatty acids		figure_2	Omega-3 fatty acids	397	0.0009975	0.0006951	0.152118
AFC	Fatty acids		figure_2	Omega-6 fatty acids	397	0.0043026	0.0045921	0.349382
AFC	Fatty acids		figure_2	PUFA	397	0.0053006	0.0051228	0.301473
AFC	Fatty acids		figure_2	MUFA	397	0.0069687	0.0056363	0.217085
AFC	Fatty acids		figure_2	Saturated fatty acids	397	0.0060799	0.0055233	0.271702
AFC	Fatty acids ratios		figure_2	Docosahexaenoic acid (%)	397	-0.0015506	0.004369	0.722856
AFC	Fatty acids ratios		figure_2	Linoleic acid (%)	397	-0.0181515	0.0182499	0.32057
AFC	Fatty acids ratios		figure_2	Omega-3 fatty acids (%)	397	0.0015534	0.0052579	0.76782
AFC	Fatty acids ratios		figure_2	Omega-6 fatty acids (%)	397	-0.0108005	0.0141617	0.44615
AFC	Fatty acids ratios		figure_2	PUFA (%)	397	-0.0092612	0.0163988	0.572584
AFC	Fatty acids ratios		figure_2	MUFA (%)	397	0.0148944	0.0186961	0.426152
AFC	Fatty acids ratios		figure_2	Saturated fatty acids (%)	397	-0.0056489	0.0100593	0.574747
AFC	Glycolosis related metabolites		figure_3	Glucose	397	-0.0063983	0.004941	0.19614
AFC	Glycolosis related metabolites		figure_3	Lactate	398	-0.0021236	0.0048847	0.664006
AFC	Glycolosis related metabolites		figure_3	Pyruvate	386	-0.0002305	0.0003109	0.458956
AFC	Glycolosis related metabolites		figure_3	Citrate	398	-3.57e-05	0.0001488	0.810746
AFC	Glycolosis related metabolites		figure_3	Glycerol	383	0.0001408	0.0001449	0.331812
AFC	Amino acids		figure_3	Alanine	398	0.0020233	0.0006382	0.0016486
AFC	Amino acids		figure_3	Glutamine	397	0.0013688	0.000564	0.0156988
AFC	Amino acids		figure_3	Glycine	388	0.0011454	0.0004819	0.0179679
AFC	Amino acids		figure_3	Histidine	398	1.64e-05	7e-05	0.814388
AFC	Amino acids	Branched-chain amino acids	figure_3	Isoleucine	398	0.0001593	0.0001263	0.208142
AFC	Amino acids	Branched-chain amino acids	figure_3	Leucine	398	0.0001091	0.0001328	0.411875
AFC	Amino acids	Branched-chain amino acids	figure_3	Valine	398	-2.99e-05	0.0002568	0.907247
AFC	Amino acids	Aromatic amino acids	figure_3	Phenylalanine	398	-9.29e-06	8.09e-05	0.908584
AFC	Amino acids	Aromatic amino acids	figure_3	Tyrosine	398	9.42e-05	9.13e-05	0.302643
AFC	Ketone bodies		figure_3	Acetate	398	-3.62e-05	6.09e-05	0.552493
AFC	Ketone bodies		figure_3	Beta-hydroxybutyrate	398	0.0007626	0.0007953	0.33822
AFC	Fluid balance		figure_3	Creatinine	398	2.12e-05	5.83e-05	0.716052
AFC	Fluid balance		figure_3	Albumin	398	1.27e-06	3.35e-05	0.969864					Table
AFC	Inflammation		figure_3	Glycoprotein acetyls	398	0.0014678	0.0015723	0.351151
